# Supplementary material for: Identification of Epigenetic Biomarkers of Adolescent Idiopathic Scoliosis Progression: A Workflow to Assess Local Gene Expression
Source: Int J Mol Sci. 2024 May 14;25(10):5329. doi: 10.3390/ijms25105329 (PMC11120692; doi:10.3390/ijms25105329)
Supplement: Supplementary file 1 [file ijms-25-05329-s001.zip]

Archive with 1 entries (1 files):
- ijms-2951903-supplementary.pdf
